# Supplementary material for: Key Considerations When Addressing Physical Inactivity and Sedentary Behaviour in People with Asthma
Source: J Clin Med. 2023 Sep 15;12(18):5998. doi: 10.3390/jcm12185998 (PMC10531510; doi:10.3390/jcm12185998)
Supplement: Supplementary file 1 [file jcm-12-05998-s001.zip]

Archive with 1 entries (1 files):
- jcm-2564957-supplementary.pdf
